# Supplementary material for: Structural insights into Xanthomonas campestris pv. campestris NAD+ biosynthesis via the NAM salvage pathway
Source: Commun Biol. 2024 Mar 1;7:255. doi: 10.1038/s42003-024-05921-3 (PMC10907753; doi:10.1038/s42003-024-05921-3)
Supplement: Supplementary file 4 — Supplementary Data [file 42003_2024_5921_MOESM4_ESM.xlsx]

## Sheet: Figure 1b
Cultivation time (h)	Growth (OD600)
	WT			△Nads			△Nampt			△Nampt△Nads			△Nampt△Nads + 0.1 mM NAD+			△Nampt△Nads + 0.1 mM NA			△Nampt△Nads + 0.1 mM NAM			△Nampt△Nads + 0.1 mM NmR
0	0.11	0.12	0.1	0.19	0.16	0.14	0.13	0.1	0.12	0.17	0.08	0.11	0.1	0.09	0.11	0.08	0.09	0.07	0.1	0.08	0.11	0.1	0.14	0.1
12	0.12	0.15	0.17	0.2	0.2	0.2	0.15	0.15	0.17	0.09	0.08	0.09	0.13	0.08	0.08	0.07	0.08	0.08	0.04	0.07	0.08	0.08	0.03	0.03
24	0.23	0.35	0.37	0.37	0.33	0.31	0.36	0.35	0.33	0.1	0.06	0.08	0.17	0.18	0.2	0.11	0.12	0.1	0.07	0.07	0.08	0.09	0.08	0.09
36	0.41	0.48	0.55	0.77	0.56	0.57	0.54	0.52	0.5	0.05	0.02	0.02	0.17	0.18	0.18	0.06	0.06	0.03	0.06	0.04	0.04	0.06	0.07	0.05
48	1.12	1.24	1.34	1.09	0.84	0.9	1.34	1.37	1.15	0.05	0.04	0.02	0.16	0.15	0.21	0.06	0.05	0.03	0.06	0.06	0.07	0.06	0.05	0.07
60	1.74	1.76	1.96	1.75	1.38	1.56	1.98	1.96	1.68	0.01	0.01	0.03	0.65	0.81	0.83	0.03	0.03	0.03	0.03	0.04	0.04	0.04	0.03	0.03

## Sheet: Figure 2a
	Fluorescence value
25nM Xcc-(28℃)	52744618	46752721	44665671	49344940
25nM Xcc-(37℃)	54337915	54791738	55068401	57872900
25nM Human-(28℃)	3263469	2831252	3241243	2875341
25nM Human-(37℃)	4726684	5491237	4453251	4631979
y = 4,342,633.4000 x + 944,713.9000
	NMN(nM)
25nM Xcc-(28℃)	11928.2	10548.4	10067.8	11145.4
25nM Xcc-(37℃)	12295.1	12399.6	12463.3	13109.1
25nM Human-(28℃)	533.951	434.423	528.833	444.575
25nM Human-(37℃)	870.893	1046.95	807.928	849.085

## Sheet: Figure 2c
E=0.03nM
NAM (μM)	Fluorescence value
0	261316	281411	256867
0.1	382136	348295	350801
0.2	419686	407387	394123
0.4	428964	415432	418704
2	424763	451110	400229
4	435342	426165	446005
Y = 3771931*X + 251290
NAM (μM)	NMN(nM)
0	2.65805	7.98556	1.47855
0.1	34.6894	25.7176	26.382
0.2	44.6445	41.3838	37.8673
0.4	47.1043	43.5167	44.3842
2	45.9905	52.9755	39.4861
4	48.7952	46.3622	51.6221
NAM (μM)	V(nM/s)
0	0.00295339	0.00887285	0.00164284
0.1	0.0385438	0.0285751	0.0293133
0.2	0.049605	0.045982	0.0420748
0.4	0.0523381	0.0483519	0.0493157
2	0.0511006	0.0588617	0.0438735
4	0.0542169	0.0515135	0.0573579

## Sheet: Figure 2d
E=0.3nM
PRPP(μM)	Fluorescence value
10	3483354	3554126	3495627	3422501		、
30	5301225	5317389	5099783	4756254
50	7031447	6494750	8424913	6586640
80	5752698	6120573	7053397	6427928
120	7249474	8665410	8311801	8582472
y = 4,342,633.4000 x + 944,713.9000
PRPP(μM)	NMN(nM)
10	584.585	600.882	587.412	570.572
30	1003.2	1006.92	956.809	877.702
50	1401.62	1278.03	1722.5	1299.19
80	1107.16	1191.87	1406.68	1262.65
120	1451.83	1777.88	1696.46	1758.78
PRPP(μM）	velocity(nM/s)
10	0.649539	0.667647	0.65268	0.633969
30	1.11466	1.1188	1.06312	0.975225
50	1.55736	1.42004	1.91389	1.44355
80	1.23018	1.3243	1.56297	1.40294
120	1.61314	1.97543	1.88495	1.95421

## Sheet: Figure 2e
Fluorescence value
873811	823645	833057	797452
2879037	2727110	2561383	2739076
3674528	3441711	3390152	3369414
4314000	4033674	4159801	3729999
5701811	5362792	5031637	4885631
5220056	5264694	5071336	5047731
NMN(nM)
-16.3272	-27.8791	-25.7118	-33.9107
445.426	410.441	372.279	413.197
628.608	574.996	563.123	558.348
775.862	711.31	740.354	641.382
1095.44	1017.37	941.116	907.495
984.504	994.784	950.258	944.822
velocity(nM/s)
-0.0181413	-0.0309768	-0.0285687	-0.0376786
0.494918	0.456046	0.413643	0.459108
0.698453	0.638885	0.625693	0.620387
0.862069	0.790345	0.822616	0.712646
1.21716	1.13041	1.04568	1.00833
1.09389	1.10532	1.05584	1.0498

## Sheet: Figure 3c
Xcc NAMPT		Xcc NAMPT+PRPP		Xcc NAMPT+NMN		Xcc NAMPT+NAM
Sedimentation Coefficient	C (S)	Sedimentation Coefficient	C (S)	Sedimentation Coefficient	C (S)	Sedimentation Coefficient	C (S)
0.5	6.08e-05	0	0.002952	0	0.003601	0	0.009635
0.646465	0.016559	0.20202	8.67e-19	0.151515	0.082182	0.080537	0.671525
0.792929	0.009513	0.40404	4.95e-20	0.30303	0.025618	0.161074	0.072961
0.939394	0.005829	0.606061	4.89e-14	0.454545	0.015101	0.241611	0.010585
1.08586	0.003803	0.808081	7.86e-15	0.606061	0.009991	0.322148	0.002049
1.23232	0.002673	1.0101	7.34e-15	0.757576	0.005324	0.402685	0.000517
1.37879	0.002008	1.21212	2.89e-14	0.909091	0.002144	0.483221	0.000166
1.52525	0.001623	1.41414	4.05e-14	1.06061	0.000636	0.563758	6.69e-05
1.67172	0.001403	1.61616	4.05e-14	1.21212	0.000138	0.644295	3.36e-05
1.81818	0.001315	1.81818	2.79e-14	1.36364	2.08e-05	0.724832	2.06e-05
1.96465	0.001335	2.0202	5.79e-15	1.51515	2.63e-06	0.805369	1.53e-05
2.11111	0.001482	2.22222	4.53e-14	1.66667	2.2e-07	0.885906	1.39e-05
2.25758	0.001818	2.42424	8.21e-15	1.81818	1.6e-08	0.966443	1.47e-05
2.40404	0.002382	2.62626	4.95e-20	1.9697	7.23e-10	1.04698	1.88e-05
2.55051	0.003311	2.82828	4.95e-20	2.12121	2.52e-11	1.12752	2.79e-05
2.69697	0.004642	3.0303	2.46e-12	2.27273	4.41e-13	1.20805	4.8e-05
2.84343	0.006166	3.23232	4.32e-06	2.42424	8.94e-15	1.28859	9.27e-05
2.9899	0.007247	3.43434	0.001746	2.57576	8.19e-16	1.36913	0.000196
3.13636	0.007379	3.63636	0.001237	2.72727	1.71e-17	1.44966	0.000416
3.28283	0.006235	3.83838	3.33e-05	2.87879	1.29e-19	1.5302	0.000968
3.42929	0.00449	4.0404	6.95e-07	3.0303	6.6e-20	1.61074	0.002164
3.57576	0.002901	4.24242	1.42e-07	3.18182	6.6e-20	1.69128	0.004066
3.72222	0.001844	4.44444	6.09e-07	3.33333	1.79e-14	1.77181	0.006726
3.86869	0.001276	4.64646	3.47e-05	3.48485	1.58e-14	1.85235	0.007535
4.01515	0.001056	4.84848	0.006137	3.63636	1.85e-14	1.93289	0.007724
4.16162	0.001135	5.05051	0.439045	3.78788	6.6e-20	2.01342	0.005587
4.30808	0.001642	5.25253	2.57699	3.93939	6.13e-16	2.09396	0.002292
4.45455	0.003054	5.45455	0.751382	4.09091	6.6e-20	2.1745	0.000669
4.60101	0.007059	5.65657	0.015972	4.24242	6.6e-20	2.25503	0.000112
4.74747	0.017863	5.85859	9.14e-05	4.39394	1.65e-16	2.33557	9.59e-06
4.89394	0.042694	6.06061	6.66e-07	4.54545	3.19e-14	2.41611	4.68e-07
5.0404	0.086231	6.26263	2.04e-08	4.69697	6e-14	2.49664	1.26e-08
5.18687	0.131361	6.46465	4.86e-09	4.84848	9.68e-09	2.57718	1.97e-10
5.33333	0.141538	6.66667	9.7e-09	5	0.000626	2.65772	1.65e-12
5.4798	0.10739	6.86869	9.76e-08	5.15152	0.610091	2.73826	1.45e-14
5.62626	0.059719	7.07071	2.5e-06	5.30303	4.05685	2.81879	4.77e-17
5.77273	0.026662	7.27273	7.32e-05	5.45455	0.179224	2.89933	1.29e-16
5.91919	0.010667	7.47475	0.001363	5.60606	7.77e-05	2.97987	2.7e-15
6.06566	0.004277	7.67677	0.010322	5.75758	8.18e-10	3.0604	1.24e-19
6.21212	0.001902	7.87879	0.027726	5.90909	2.6e-15	3.14094	8.21e-14
6.35859	0.001014	8.08081	0.028315	6.06061	1.71e-14	3.22148	1.24e-19
6.50505	0.000676	8.28283	0.014212	6.21212	2.69e-14	3.30201	1.24e-19
6.65152	0.000567	8.48485	0.005039	6.36364	1.65e-14	3.38255	1.38e-15
6.79798	0.000579	8.68687	0.001842	6.51515	4.67e-14	3.46309	1.01e-14
6.94444	0.000692	8.88889	0.000907	6.66667	6.6e-20	3.54362	2.53e-14
7.09091	0.000922	9.09091	0.000689	6.81818	1.02e-15	3.62416	7.8e-14
7.23737	0.001271	9.29293	0.00081	6.9697	6.6e-20	3.7047	8.62e-15
7.38384	0.001748	9.49495	0.001433	7.12121	6.6e-20	3.78523	1.24e-15
7.5303	0.002318	9.69697	0.002884	7.27273	6.6e-20	3.86577	1.24e-19
7.67677	0.002838	9.89899	0.005674	7.42424	1.12e-15	3.94631	1.24e-19
7.82323	0.003225	10.101	0.008993	7.57576	2.32e-15	4.02685	1.24e-19
7.9697	0.003389	10.303	0.009691	7.72727	1.82e-14	4.10738	1.24e-19
8.11616	0.003323	10.5051	0.006646	7.87879	4.89e-14	4.18792	1.24e-19
8.26263	0.003101	10.7071	0.003168	8.0303	6.6e-20	4.26846	1.24e-19
8.40909	0.002769	10.9091	0.001047	8.18182	2.12e-14	4.34899	1.95e-14
8.55556	0.002378	11.1111	0.000304	8.33333	3.1e-19	4.42953	1.24e-19
8.70202	0.002	11.3131	8.96e-05	8.48485	5.55e-15	4.51007	1.24e-19
8.84848	0.001632	11.5152	3.2e-05	8.63636	4.68e-16	4.5906	6.32e-18
8.99495	0.001284	11.7172	1.6e-05	8.78788	6.04e-14	4.67114	1.54e-16
9.14141	0.000976	11.9192	1.2e-05	8.93939	1.33e-11	4.75168	1.43e-15
9.28788	0.000716	12.1212	1.45e-05	9.09091	3.54e-09	4.83221	2.36e-10
9.43434	0.000508	12.3232	2.7e-05	9.24242	3.92e-07	4.91275	2.35e-07
9.58081	0.000348	12.5253	7.35e-05	9.39394	1.72e-05	4.99329	8.14e-05
9.72727	0.000234	12.7273	0.000247	9.54545	0.000289	5.07383	0.008365
9.87374	0.000158	12.9293	0.000882	9.69697	0.00188	5.15436	0.247452
10.0202	0.000109	13.1313	0.002809	9.84848	0.004626	5.2349	2.00003
10.1667	7.72e-05	13.3333	0.006604	10	0.004865	5.31544	4.78642
10.3131	5.83e-05	13.5354	0.00991	10.1515	0.002261	5.39597	3.82024
10.4596	4.76e-05	13.7374	0.008748	10.303	0.000531	5.47651	1.10263
10.6061	4.22e-05	13.9394	0.004333	10.4545	7.2e-05	5.55705	0.145541
10.7525	4.07e-05	14.1414	0.001268	10.6061	6.48e-06	5.63758	0.009991
10.899	4.31e-05	14.3434	0.000232	10.7576	4.23e-07	5.71812	0.000446
11.0455	4.95e-05	14.5455	2.96e-05	10.9091	2.32e-08	5.79866	1.62e-05
11.1919	6.11e-05	14.7475	3.02e-06	11.0606	1.2e-09	5.87919	5.57e-07
11.3384	8.04e-05	14.9495	2.55e-07	11.2121	6.47e-11	5.95973	2.27e-08
11.4848	0.000111	15.1515	2.09e-08	11.3636	3.99e-12	6.04027	1.26e-09
11.6313	0.000158	15.3535	1.74e-09	11.5152	2.8e-13	6.12081	1.08e-10
11.7778	0.000227	15.5556	1.59e-10	11.6667	5.76e-14	6.20134	1.53e-11
11.9242	0.000325	15.7576	1.48e-11	11.8182	1.74e-14	6.28188	3.92e-12
12.0707	0.000457	15.9596	1.53e-12	11.9697	8.11e-15	6.36242	1.84e-12
12.2172	0.000619	16.1616	1.74e-13	12.1212	1.12e-14	6.44295	1.59e-12
12.3636	0.000801	16.3636	3.83e-14	12.2727	1.29e-15	6.52349	2.43e-12
12.5101	0.000985	16.5657	5.78e-15	12.4242	4.86e-16	6.60403	6.29e-12
12.6566	0.001141	16.7677	1.49e-14	12.5758	4.02e-16	6.68456	2.51e-11
12.803	0.001241	16.9697	4.46e-14	12.7273	1.76e-15	6.7651	1.51e-10
12.9495	0.001284	17.1717	4.75e-17	12.8788	1.68e-14	6.84564	1.19e-09
13.096	0.001268	17.3737	2.39e-14	13.0303	8.92e-15	6.92617	1.07e-08
13.2424	0.001207	17.5758	5.53e-18	13.1818	7.53e-15	7.00671	1.07e-07
13.3889	0.00112	17.7778	9.29e-16	13.3333	5.04e-14	7.08725	1.06e-06
13.5354	0.001018	17.9798	2.56e-18	13.4848	5.47e-14	7.16779	9.91e-06
13.6818	0.000924	18.1818	8.48e-16	13.6364	4.71e-13	7.24832	7.45e-05
13.8283	0.000842	18.3838	6.49e-15	13.7879	4.6e-12	7.32886	0.000475
13.9747	0.000792	18.5859	2.61e-14	13.9394	5.02e-11	7.4094	0.002323
14.1212	0.000754	18.7879	3.05e-14	14.0909	5.82e-10	7.48993	0.008421
14.2677	0.000748	18.9899	3.24e-14	14.2424	7.5e-09	7.57047	0.024041
14.4141	0.000776	19.1919	2.23e-13	14.3939	9.53e-08	7.65101	0.049633
14.5606	0.000852	19.3939	3.39e-11	14.5455	1.24e-06	7.73154	0.075919
14.7071	0.00099	19.596	1.42e-08	14.697	1.76e-05	7.81208	0.089693
14.8535	0.001226	19.798	1.67e-05	14.8485	0.000268	7.89262	0.08585
15	0.00321	20	0.103915	15	0.00946	7.97315	0.067231
10.0671	0.006757	10.0671	0.006757	10.0671	0.006757	8.05369	0.045593
10.1678	0.006373	10.1678	0.006373	10.1678	0.006373	8.13423	0.027469
10.2685	0.005788	10.2685	0.005788	10.2685	0.005788	8.21477	0.015393
10.3691	0.005093	10.3691	0.005093	10.3691	0.005093	8.2953	0.008764
10.4698	0.004418	10.4698	0.004418	10.4698	0.004418	8.37584	0.004763
10.5705	0.003765	10.5705	0.003765	10.5705	0.003765	8.45638	0.002693
10.6711	0.003185	10.6711	0.003185	10.6711	0.003185	8.53691	0.001671
10.7718	0.002669	10.7718	0.002669	10.7718	0.002669	8.61745	0.001064
10.8725	0.002248	10.8725	0.002248	10.8725	0.002248	8.69799	0.000774
10.9732	0.001894	10.9732	0.001894	10.9732	0.001894	8.77852	0.000604
11.0738	0.001597	11.0738	0.001597	11.0738	0.001597	8.85906	0.000535
11.1745	0.001351	11.1745	0.001351	11.1745	0.001351	8.9396	0.000527
11.2752	0.001153	11.2752	0.001153	11.2752	0.001153	9.02013	0.000546
11.3758	0.000981	11.3758	0.000981	11.3758	0.000981	9.10067	0.000644
11.4765	0.000844	11.4765	0.000844	11.4765	0.000844	9.18121	0.000801
11.5772	0.000726	11.5772	0.000726	11.5772	0.000726	9.26174	0.00106
11.6779	0.000629	11.6779	0.000629	11.6779	0.000629	9.34228	0.001466
11.7785	0.000542	11.7785	0.000542	11.7785	0.000542	9.42282	0.002083
11.8792	0.000469	11.8792	0.000469	11.8792	0.000469	9.50336	0.002975
11.9799	0.000407	11.9799	0.000407	11.9799	0.000407	9.58389	0.004335
12.0805	0.000351	12.0805	0.000351	12.0805	0.000351	9.66443	0.00608
12.1812	0.000304	12.1812	0.000304	12.1812	0.000304	9.74497	0.00859
12.2819	0.000261	12.2819	0.000261	12.2819	0.000261	9.8255	0.011484
12.3826	0.000226	12.3826	0.000226	12.3826	0.000226	9.90604	0.01491
12.4832	0.000195	12.4832	0.000195	12.4832	0.000195	9.98658	0.018406
12.5839	0.000168	12.5839	0.000168	12.5839	0.000168	10.0671	0.02148
12.6846	0.000146	12.6846	0.000146	12.6846	0.000146	10.1477	0.024342
12.7852	0.000127	12.7852	0.000127	12.7852	0.000127	10.2282	0.025593
12.8859	0.000112	12.8859	0.000112	12.8859	0.000112	10.3087	0.026031
12.9866	9.89e-05	12.9866	9.89e-05	12.9866	9.89e-05	10.3893	0.024697
13.0872	8.86e-05	13.0872	8.86e-05	13.0872	8.86e-05	10.4698	0.022909
13.1879	8.14e-05	13.1879	8.14e-05	13.1879	8.14e-05	10.5503	0.020527
13.2886	7.65e-05	13.2886	7.65e-05	13.2886	7.65e-05	10.6309	0.017482
13.3893	7.39e-05	13.3893	7.39e-05	13.3893	7.39e-05	10.7114	0.014557
13.4899	7.38e-05	13.4899	7.38e-05	13.4899	7.38e-05	10.7919	0.012281
13.5906	7.6e-05	13.5906	7.6e-05	13.5906	7.6e-05	10.8725	0.010187
13.6913	8.21e-05	13.6913	8.21e-05	13.6913	8.21e-05	10.953	0.008334
13.7919	9.27e-05	13.7919	9.27e-05	13.7919	9.27e-05	11.0336	0.006919
13.8926	0.00011	13.8926	0.00011	13.8926	0.00011	11.1141	0.005886
13.9933	0.000139	13.9933	0.000139	13.9933	0.000139	11.1946	0.005301
14.094	0.000186	14.094	0.000186	14.094	0.000186	11.2752	0.004775
14.1946	0.000265	14.1946	0.000265	14.1946	0.000265	11.3557	0.004498
14.2953	0.000403	14.2953	0.000403	14.2953	0.000403	11.4362	0.004462
14.396	0.000659	14.396	0.000659	14.396	0.000659	11.5168	0.004655
14.4966	0.001155	14.4966	0.001155	14.4966	0.001155	11.5973	0.00523
14.5973	0.002187	14.5973	0.002187	14.5973	0.002187	11.6779	0.006106
14.698	0.004447	14.698	0.004447	14.698	0.004447	11.7584	0.007479
14.7987	0.009712	14.7987	0.009712	14.7987	0.009712	11.8389	0.009701
14.8993	0.023014	14.8993	0.023014	14.8993	0.023014	11.9195	0.013347
15	0.116388	15	0.116388	15	0.116388	12	0.040478

## Sheet: Figure 3d
	Fluorescence value
R180A(24h)	1269762	1310569	1444475
R373A(24h)	1684650	1839144	1868969
R373A+R180A (24h)	9374663	9723540	9809352
WT	49979292	45425997	48332040
R373A+R180A	1006526	1047595	1045971
R180A	1176079	1310905	1223214
R373A	1224446	1172355	1263760
y = 4,342,633.4000 x + 944,713.9000
	NMN(nM)
R180A(24h)	74.8505	84.2473	115.082
R373A(24h)	170.389	205.965	212.833
R373A+R180A (24h)	1941.21	2021.54	2041.3
WT	11291.4	10242.9	10912.1
R373A+R180A	14.2338	23.6909	23.317
R180A	53.2776	84.3247	64.1316
R373A	64.4153	52.4201	73.4683

## Sheet: Figure 4d
DP_X	DP_Y	Fit_X	Fit_Y	NDH_X	NDH_Y
0.083333	-0.051804	1.94837	-0.414337	11.7475	-0.342583
0.1	-0.026064	11.7475	-0.343018	21.6414	-0.269347
0.116667	-0.020463	21.6414	-0.267889	31.63	-0.223784
0.133333	-0.011023	31.63	-0.223547	41.7134	-0.192233
0.15	-0.001523	41.7134	-0.193941	51.8914	-0.170592
0.166667	0.007999	51.8914	-0.17238	62.1642	-0.155468
0.183333	0.017408	62.1642	-0.155675	72.5318	-0.142959
0.2	0.022568	72.5318	-0.142141	82.994	-0.13213
0.216667	0.021627	82.994	-0.130813	93.551	-0.123265
0.233333	0.018087	93.551	-0.121099	104.203	-0.114181
0.25	0.014762	104.203	-0.112618	114.949	-0.104234
0.266667	0.012308	114.949	-0.105107	125.79	-0.097671
0.283333	0.010473	125.79	-0.098385	136.726	-0.090827
0.3	0.008889	136.726	-0.092316	147.757	-0.085912
0.316667	0.007794	147.757	-0.086798	158.882	-0.080741
0.333333	0.006589	158.882	-0.081752	170.102	-0.077131
0.35	0.00528	170.102	-0.077116	181.417	-0.073195
0.366667	0.004461	181.417	-0.07284	192.827	-0.070053
0.383333	0.004002	192.827	-0.068881
0.4	0.003433
0.416667	0.002823
0.433333	0.002185
0.45	0.001467
0.466667	0.00068
0.483333	-8e-06
0.5	-0.000551
0.516667	-0.001114
0.533333	-0.001707
0.55	-0.00223
0.566667	-0.002623
0.583333	-0.003037
0.6	-0.003521
0.616667	-0.003785
0.633333	-0.003889
0.65	-0.004125
0.666667	-0.003915
0.683333	-0.003246
0.7	-0.002996
0.716667	-0.002877
0.733333	-0.002652
0.75	-0.002472
0.766667	-0.002362
0.783333	-0.002142
0.8	-0.001942
0.816667	-0.00174
0.833333	-0.001691
0.85	-0.001793
0.866667	-0.001604
0.883333	-0.001315
0.9	-0.001128
0.916667	-0.000941
0.933333	-0.001724
0.95	-0.002088
0.966667	-0.002793
0.983333	-0.002988
1	-0.002783
1.01667	-0.007519
1.03333	-0.038934
1.05	-0.107703
1.06667	-0.29088
1.08333	-0.489197
1.1	-0.566843
1.11667	-0.53449
1.13333	-0.469302
1.15	-0.406009
1.16667	-0.352656
1.18333	-0.308703
1.2	-0.27306
1.21667	-0.244423
1.23333	-0.22105
1.25	-0.200086
1.26667	-0.173513
1.28333	-0.144199
1.3	-0.116963
1.31667	-0.093947
1.33333	-0.075432
1.35	-0.060837
1.36667	-0.049352
1.38333	-0.040165
1.4	-0.033007
1.41667	-0.027669
1.43333	-0.023651
1.45	-0.020475
1.46667	-0.017944
1.48333	-0.015682
1.5	-0.013791
1.51667	-0.012109
1.53333	-0.010761
1.55	-0.009715
1.56667	-0.008769
1.58333	-0.007923
1.6	-0.007277
1.61667	-0.006534
1.63333	-0.005583
1.65	-0.004832
1.66667	-0.00413
1.68333	-0.003459
1.7	-0.002881
1.71667	-0.002603
1.73333	-0.002165
1.75	-0.001597
1.76667	-0.001109
1.78333	-0.000694
1.8	-0.000309
1.81667	-0.000234
1.83333	-0.000249
1.85	-0.000114
1.86667	0.00012
1.88333	0.000303
1.9	0.000447
1.91667	0.000541
1.93333	0.000544
1.95	0.000597
1.96667	0.00041
1.98333	0.000302
2	0.000145
2.01667	-0.000192
2.03333	-0.000589
2.05	-0.000906
2.06667	-0.001263
2.08333	-0.001381
2.1	-0.001427
2.11667	-0.001353
2.13333	-0.0012
2.15	-0.001086
2.16667	-0.000882
2.18333	-0.000767
2.2	-0.000731
2.21667	-0.000545
2.23333	-0.000319
2.25	-0.000212
2.26667	2.7e-05
2.28333	0.000177
2.3	8.7e-05
2.31667	8.7e-05
2.33333	0.000279
2.35	0.000565
2.36667	0.00093
2.38333	0.001386
2.4	0.001742
2.41667	0.001962
2.43333	0.002205
2.45	0.002349
2.46667	0.002132
2.48333	0.002115
2.5	0.002005
2.51667	0.001967
2.53333	0.001929
2.55	0.001731
2.56667	0.001393
2.58333	0.001273
2.6	0.001193
2.61667	0.001003
2.63333	0.001114
2.65	0.001295
2.66667	0.001203
2.68333	0.001001
2.7	0.000718
2.71667	0.000536
2.73333	0.000476
2.75	0.0004
2.76667	0.000233
2.78333	-3e-06
2.8	2.1e-05
2.81667	-0.000243
2.83333	-0.000365
2.85	-0.000657
2.86667	-0.000679
2.88333	-0.000401
2.9	-0.000401
2.91667	-0.000941
2.93333	-0.00094
2.95	-0.00108
2.96667	-0.001959
2.98333	-0.002627
3	-0.003145
3.01667	-0.003634
3.03333	-0.019632
3.05	-0.14606
3.06667	-0.534088
3.08333	-1.15435
3.1	-1.86038
3.11667	-2.45977
3.13333	-2.76803
3.15	-2.74423
3.16667	-2.48918
3.18333	-2.13078
3.2	-1.77421
3.21667	-1.45458
3.23333	-1.19585
3.25	-0.981013
3.26667	-0.801724
3.28333	-0.652056
3.3	-0.53633
3.31667	-0.452595
3.33333	-0.390391
3.35	-0.341806
3.36667	-0.302911
3.38333	-0.27132
3.4	-0.24494
3.41667	-0.22296
3.43333	-0.2041
3.45	-0.181821
3.46667	-0.153867
3.48333	-0.131202
3.5	-0.112598
3.51667	-0.097024
3.53333	-0.084022
3.55	-0.073035
3.56667	-0.063358
3.58333	-0.05508
3.6	-0.047953
3.61667	-0.0418
3.63333	-0.036601
3.65	-0.032113
3.66667	-0.027824
3.68333	-0.024035
3.7	-0.020713
3.71667	-0.017403
3.73333	-0.014394
3.75	-0.011844
3.76667	-0.009685
3.78333	-0.008135
3.8	-0.006866
3.81667	-0.005657
3.83333	-0.004578
3.85	-0.00363
3.86667	-0.002683
3.88333	-0.001596
3.9	-0.000729
3.91667	-0.000202
3.93333	0.000331
3.95	0.000745
3.96667	0.001439
3.98333	0.002263
4	0.002627
4.01667	0.002635
4.03333	0.002674
4.05	0.002644
4.06667	0.002524
4.08333	0.002274
4.1	0.001583
4.11667	0.000856
4.13333	-0.000141
4.15	-0.001117
4.16667	-0.001734
4.18333	-0.002167
4.2	-0.002673
4.21667	-0.003259
4.23333	-0.003885
4.25	-0.004432
4.26667	-0.005009
4.28333	-0.005346
4.3	-0.005764
4.31667	-0.006371
4.33333	-0.006993
4.35	-0.007322
4.36667	-0.00756
4.38333	-0.007799
4.4	-0.007897
4.41667	-0.007583
4.43333	-0.006569
4.45	-0.005186
4.46667	-0.003482
4.48333	-0.001568
4.5	-0.000201
4.51667	0.000592
4.53333	0.001275
4.55	0.001838
4.56667	0.00237
4.58333	0.003091
4.6	0.0037
4.61667	0.00405
4.63333	0.004329
4.65	0.004589
4.66667	0.004971
4.68333	0.005384
4.7	0.005627
4.71667	0.005719
4.73333	0.005743
4.75	0.005513
4.76667	0.005003
4.78333	0.004303
4.8	0.003473
4.81667	0.002586
4.83333	0.002005
4.85	0.001764
4.86667	0.001522
4.88333	0.001131
4.9	0.000865
4.91667	0.000932
4.93333	0.000879
4.95	0.000707
4.96667	-3.6e-05
4.98333	-5.2e-05
5	0.002203
5.01667	0.004188
5.03333	-0.008687
5.05	-0.071412
5.06667	-0.31609
5.08333	-0.760388
5.1	-1.30733
5.11667	-1.79062
5.13333	-2.05634
5.15	-2.06552
5.16667	-1.88439
5.18333	-1.60992
5.2	-1.32822
5.21667	-1.08141
5.23333	-0.878265
5.25	-0.712942
5.26667	-0.583549
5.28333	-0.483196
5.3	-0.40803
5.31667	-0.351583
5.33333	-0.308376
5.35	-0.274369
5.36667	-0.246442
5.38333	-0.221982
5.4	-0.201552
5.41667	-0.182391
5.43333	-0.153911
5.45	-0.128571
5.46667	-0.108339
5.48333	-0.092176
5.5	-0.079054
5.51667	-0.068091
5.53333	-0.058979
5.55	-0.051335
5.56667	-0.044702
5.58333	-0.038818
5.6	-0.033705
5.61667	-0.029041
5.63333	-0.024947
5.65	-0.021643
5.66667	-0.019129
5.68333	-0.017226
5.7	-0.015342
5.71667	-0.013609
5.73333	-0.012166
5.75	-0.011123
5.76667	-0.01028
5.78333	-0.009538
5.8	-0.008717
5.81667	-0.007955
5.83333	-0.006884
5.85	-0.005873
5.86667	-0.005034
5.88333	-0.004145
5.9	-0.003466
5.91667	-0.003037
5.93333	-0.002509
5.95	-0.002054
5.96667	-0.001638
5.98333	-0.000983
6	-0.000598
6.01667	-0.000764
6.03333	-0.001242
6.05	-0.00152
6.06667	-0.001638
6.08333	-0.001637
6.1	-0.001587
6.11667	-0.001448
6.13333	-0.001279
6.15	-0.00095
6.16667	-0.000812
6.18333	-0.000874
6.2	-0.000917
6.21667	-0.00106
6.23333	-0.000983
6.25	-0.000756
6.26667	-0.000589
6.28333	-0.000633
6.3	-0.000796
6.31667	-0.001099
6.33333	-0.001132
6.35	-0.000572
6.36667	0.000267
6.38333	0.000896
6.4	0.001235
6.41667	0.001486
6.43333	0.001589
6.45	0.001723
6.46667	0.001857
6.48333	0.001841
6.5	0.001767
6.51667	0.001728
6.53333	0.001688
6.55	0.001818
6.56667	0.001738
6.58333	0.001573
6.6	0.001371
6.61667	0.001249
6.63333	0.001116
6.65	0.000894
6.66667	0.000848
6.68333	0.000843
6.7	0.000778
6.71667	0.000654
6.73333	0.000559
6.75	0.000642
6.76667	0.000594
6.78333	0.000316
6.8	0.000259
6.81667	0.000543
6.83333	0.000652
6.85	0.000551
6.86667	0.00052
6.88333	0.000529
6.9	0.00053
6.91667	0.001025
6.93333	0.00119
6.95	0.000944
6.96667	0.000639
6.98333	0.001777
7	0.001756
7.01667	-0.001055
7.03333	-0.009756
7.05	-0.038847
7.06667	-0.168986
7.08333	-0.473624
7.1	-0.891752
7.11667	-1.30259
7.13333	-1.56891
7.15	-1.62632
7.16667	-1.52099
7.18333	-1.31802
7.2	-1.09118
7.21667	-0.88373
7.23333	-0.715927
7.25	-0.579803
7.26667	-0.47498
7.28333	-0.397186
7.3	-0.338533
7.31667	-0.293911
7.33333	-0.259279
7.35	-0.231607
7.36667	-0.208945
7.38333	-0.190205
7.4	-0.173425
7.41667	-0.147516
7.43333	-0.122317
7.45	-0.102228
7.46667	-0.086162
7.48333	-0.073207
7.5	-0.062612
7.51667	-0.054037
7.53333	-0.046942
7.55	-0.040713
7.56667	-0.035404
7.58333	-0.031154
7.6	-0.027485
7.61667	-0.024107
7.63333	-0.021085
7.65	-0.018334
7.66667	-0.016192
7.68333	-0.01431
7.7	-0.012471
7.71667	-0.011068
7.73333	-0.009944
7.75	-0.008981
7.76667	-0.008008
7.78333	-0.00716
7.8	-0.006457
7.81667	-0.005954
7.83333	-0.005581
7.85	-0.005237
7.86667	-0.005043
7.88333	-0.005102
7.9	-0.0051
7.91667	-0.004708
7.93333	-0.004217
7.95	-0.003857
7.96667	-0.003658
7.98333	-0.00361
8	-0.003471
8.01667	-0.003034
8.03333	-0.002837
8.05	-0.002501
8.06667	-0.002065
8.08333	-0.001888
8.1	-0.001885
8.11667	-0.002
8.13333	-0.001994
8.15	-0.001748
8.16667	-0.001543
8.18333	-0.001161
8.2	-0.000644
8.21667	-0.000196
8.23333	0.000382
8.25	0.00087
8.26667	0.001225
8.28333	0.001358
8.3	0.001581
8.31667	0.001905
8.33333	0.002368
8.35	0.00255
8.36667	0.002622
8.38333	0.002404
8.4	0.002026
8.41667	0.001718
8.43333	0.00141
8.45	0.001223
8.46667	0.001035
8.48333	0.000748
8.5	0.000511
8.51667	0.000245
8.53333	0.000109
8.55	0.000184
8.56667	0.000108
8.58333	0.000113
8.6	0.00033
8.61667	0.000647
8.63333	0.000684
8.65	0.00058
8.66667	0.000269
8.68333	9.9e-05
8.7	-1e-06
8.71667	-3.1e-05
8.73333	0.000179
8.75	0.000482
8.76667	0.000635
8.78333	0.000738
8.8	0.000822
8.81667	0.000895
8.83333	0.000933
8.85	0.00114
8.86667	0.001077
8.88333	0.000644
8.9	-0.000458
8.91667	-0.001257
8.93333	-0.001446
8.95	-0.001585
8.96667	-0.002204
8.98333	-0.002881
9	-0.002457
9.01667	-0.001602
9.03333	-0.015188
9.05	-0.056193
9.06667	-0.216476
9.08333	-0.510058
9.1	-0.86552
9.11667	-1.17208
9.13333	-1.31744
9.15	-1.29418
9.16667	-1.18029
9.18333	-0.993048
9.2	-0.807806
9.21667	-0.646804
9.23333	-0.521447
9.25	-0.428201
9.26667	-0.357765
9.28333	-0.304819
9.3	-0.264742
9.31667	-0.233412
9.33333	-0.208302
9.35	-0.187211
9.36667	-0.169831
9.38333	-0.153209
9.4	-0.127295
9.41667	-0.10497
9.43333	-0.086946
9.45	-0.072631
9.46667	-0.061234
9.48333	-0.051995
9.5	-0.044386
9.51667	-0.038157
9.53333	-0.033048
9.55	-0.028936
9.56667	-0.025552
9.58333	-0.022519
9.6	-0.019675
9.61667	-0.017092
9.63333	-0.014814
9.65	-0.012856
9.66667	-0.011257
9.68333	-0.009719
9.7	-0.00818
9.71667	-0.006607
9.73333	-0.005374
9.75	-0.004581
9.76667	-0.004028
9.78333	-0.003553
9.8	-0.002986
9.81667	-0.002318
9.83333	-0.00166
9.85	-0.000982
9.86667	-0.000161
9.88333	0.000912
9.9	0.001935
9.91667	0.002408
9.93333	0.002421
9.95	0.002278
9.96667	0.002106
9.98333	0.001914
10	0.001931
10.0167	0.002199
10.0333	0.002301
10.05	0.002293
10.0667	0.002384
10.0833	0.002406
10.1	0.002238
10.1167	0.001951
10.1333	0.001594
10.15	0.001217
10.1667	0.00077
10.1833	0.000192
10.2	-0.000506
10.2167	-0.001245
10.2333	-0.001814
10.25	-0.002042
10.2667	-0.002014
10.2833	-0.002018
10.3	-0.002102
10.3167	-0.002245
10.3333	-0.002609
10.35	-0.003379
10.3667	-0.00375
10.3833	-0.003882
10.4	-0.003893
10.4167	-0.003814
10.4333	-0.003414
10.45	-0.002864
10.4667	-0.002274
10.4833	-0.002044
10.5	-0.001845
10.5167	-0.001363
10.5333	-0.000832
10.55	-0.0004
10.5667	-0.000138
10.5833	-3.8e-05
10.6	0.000168
10.6167	0.000453
10.6333	0.000709
10.65	0.000834
10.6667	0.001037
10.6833	0.001478
10.7	0.001859
10.7167	0.002009
10.7333	0.00184
10.75	0.001618
10.7667	0.001345
10.7833	0.001032
10.8	0.000729
10.8167	0.000626
10.8333	0.0006
10.85	0.000513
10.8667	0.000227
10.8833	0.000241
10.9	0.000174
10.9167	-3.6e-05
10.9333	-0.000125
10.95	-0.000865
10.9667	-0.000265
10.9833	0.001104
11	0.002991
11.0167	0.007888
11.0333	-0.002525
11.05	-0.037258
11.0667	-0.143813
11.0833	-0.3739
11.1	-0.672837
11.1167	-0.951673
11.1333	-1.09994
11.15	-1.08265
11.1667	-1.00993
11.1833	-0.858279
11.2	-0.693249
11.2167	-0.555029
11.2333	-0.449802
11.25	-0.371476
11.2667	-0.31334
11.2833	-0.269043
11.3	-0.235407
11.3167	-0.209244
11.3333	-0.187781
11.35	-0.170059
11.3667	-0.155016
11.3833	-0.130494
11.4	-0.106895
11.4167	-0.088435
11.4333	-0.073716
11.45	-0.062087
11.4667	-0.052849
11.4833	-0.045403
11.5	-0.039307
11.5167	-0.034352
11.5333	-0.030116
11.55	-0.026443
11.5667	-0.02308
11.5833	-0.020188
11.6	-0.017746
11.6167	-0.015724
11.6333	-0.014155
11.65	-0.012806
11.6667	-0.011588
11.6833	-0.010309
11.7	-0.009281
11.7167	-0.008236
11.7333	-0.006971
11.75	-0.005696
11.7667	-0.004771
11.7833	-0.004127
11.8	-0.003526
11.8167	-0.002995
11.8333	-0.002633
11.85	-0.002142
11.8667	-0.001842
11.8833	-0.001625
11.9	-0.001677
11.9167	-0.001539
11.9333	-0.001151
11.95	-0.000976
11.9667	-0.001041
11.9833	-0.001086
12	-0.000771
12.0167	-0.000457
12.0333	7e-06
12.05	0.00015
12.0667	9.3e-05
12.0833	1.6e-05
12.1	-0.000111
12.1167	-0.000208
12.1333	-0.000305
12.15	-0.000242
12.1667	-6e-05
12.1833	2.4e-05
12.2	0.000278
12.2167	0.000442
12.2333	0.000766
12.25	0.0009
12.2667	0.000905
12.2833	0.001122
12.3	0.001529
12.3167	0.001816
12.3333	0.001703
12.35	0.001302
12.3667	0.000743
12.3833	0.000324
12.4	0.000254
12.4167	0.000495
12.4333	0.000919
12.45	0.001273
12.4667	0.001448
12.4833	0.001143
12.5	0.000718
12.5167	0.000377
12.5333	0.000285
12.55	0.000464
12.5667	0.000563
12.5833	0.000733
12.6	0.000775
12.6167	0.000658
12.6333	0.00044
12.65	0.000413
12.6667	0.000466
12.6833	0.000592
12.7	0.000827
12.7167	0.000923
12.7333	0.000628
12.75	0.000235
12.7667	-0.000138
12.7833	-0.000431
12.8	-0.000693
12.8167	-0.000626
12.8333	-0.000378
12.85	-9e-05
12.8667	-0.000482
12.8833	-0.001333
12.9	-0.002115
12.9167	-0.002297
12.9333	-0.002369
12.95	-0.002141
12.9667	-0.001303
12.9833	-0.001595
13	2e-06
13.0167	0.00388
13.0333	-0.003342
13.05	-0.040404
13.0667	-0.112897
13.0833	-0.294839
13.1	-0.538922
13.1167	-0.785074
13.1333	-0.930497
13.15	-0.914079
13.1667	-0.847422
13.1833	-0.747254
13.2	-0.609977
13.2167	-0.495529
13.2333	-0.408852
13.25	-0.344054
13.2667	-0.295536
13.2833	-0.258769
13.3	-0.229901
13.3167	-0.206613
13.3333	-0.187316
13.35	-0.167958
13.3667	-0.13729
13.3833	-0.111242
13.4	-0.090864
13.4167	-0.075145
13.4333	-0.062817
13.45	-0.053229
13.4667	-0.04573
13.4833	-0.039661
13.5	-0.034692
13.5167	-0.030474
13.5333	-0.026575
13.55	-0.023296
13.5667	-0.020616
13.5833	-0.018146
13.6	-0.015897
13.6167	-0.014147
13.6333	-0.012497
13.65	-0.011117
13.6667	-0.009986
13.6833	-0.008946
13.7	-0.007955
13.7167	-0.006924
13.7333	-0.005842
13.75	-0.004941
13.7667	-0.004129
13.7833	-0.003498
13.8	-0.002985
13.8167	-0.002512
13.8333	-0.00205
13.85	-0.001767
13.8667	-0.001784
13.8833	-0.00171
13.9	-0.001516
13.9167	-0.001312
13.9333	-0.001178
13.95	-0.000873
13.9667	-0.000626
13.9833	-0.00029
14	0.000116
14.0167	0.000232
14.0333	0.000191
14.05	6.1e-05
14.0667	1e-05
14.0833	-8e-05
14.1	-7e-05
14.1167	0.000294
14.1333	0.000818
14.15	0.001062
14.1667	0.001137
14.1833	0.001331
14.2	0.001752
14.2167	0.002022
14.2333	0.002032
14.25	0.002032
14.2667	0.002004
14.2833	0.00169
14.3	0.001567
14.3167	0.001643
14.3333	0.001619
14.35	0.001798
14.3667	0.00195
14.3833	0.002152
14.4	0.002164
14.4167	0.002006
14.4333	0.00181
14.45	0.001527
14.4667	0.001023
14.4833	0.000759
14.5	0.000355
14.5167	-0.000267
14.5333	-0.000829
14.55	-0.001191
14.5667	-0.001393
14.5833	-0.001635
14.6	-0.001458
14.6167	-0.001011
14.6333	-0.000793
14.65	-0.000896
14.6667	-0.001199
14.6833	-0.001564
14.7	-0.001728
14.7167	-0.001763
14.7333	-0.001678
14.75	-0.001534
14.7667	-0.001433
14.7833	-0.001291
14.8	-0.00116
14.8167	-0.001168
14.8333	-0.000919
14.85	-0.000371
14.8667	1.7e-05
14.8833	0.000375
14.9	0.000122
14.9167	-0.000573
14.9333	-0.000759
14.95	-0.000415
14.9667	-0.000122
14.9833	0.000332
15	0.000643
15.0167	0.002293
15.0333	-0.001107
15.05	-0.034457
15.0667	-0.091508
15.0833	-0.244521
15.1	-0.459615
15.1167	-0.676168
15.1333	-0.803041
15.15	-0.789596
15.1667	-0.707093
15.1833	-0.639379
15.2	-0.537456
15.2167	-0.447713
15.2333	-0.378891
15.25	-0.326271
15.2667	-0.285601
15.2833	-0.253111
15.3	-0.227491
15.3167	-0.206943
15.3333	-0.179405
15.35	-0.144398
15.3667	-0.115721
15.3833	-0.092933
15.4	-0.075289
15.4167	-0.061514
15.4333	-0.050929
15.45	-0.042825
15.4667	-0.03641
15.4833	-0.031418
15.5	-0.027476
15.5167	-0.024154
15.5333	-0.021492
15.55	-0.01942
15.5667	-0.01788
15.5833	-0.01637
15.6	-0.01484
15.6167	-0.0132
15.6333	-0.011521
15.65	-0.009914
15.6667	-0.008916
15.6833	-0.008078
15.7	-0.00725
15.7167	-0.006403
15.7333	-0.005617
15.75	-0.005081
15.7667	-0.004365
15.7833	-0.003598
15.8	-0.003294
15.8167	-0.002939
15.8333	-0.002455
15.85	-0.00202
15.8667	-0.001536
15.8833	-0.001112
15.9	-0.000619
15.9167	-0.000156
15.9333	0.000188
15.95	0.000361
15.9667	0.000413
15.9833	0.000166
16	-1.1e-05
16.0167	-0.000129
16.0333	-0.000146
16.05	-0.000173
16.0667	-0.00025
16.0833	-0.000298
16.1	-0.000535
16.1167	-0.000541
16.1333	-0.000318
16.15	-0.000304
16.1667	-0.000301
16.1833	-0.000137
16.2	6.8e-05
16.2167	0.000314
16.2333	0.000599
16.25	0.000604
16.2667	0.00043
16.2833	0.000298
16.3	0.000406
16.3167	0.000664
16.3333	0.000952
16.35	0.000971
16.3667	0.000903
16.3833	0.000774
16.4	0.000746
16.4167	0.000637
16.4333	0.00083
16.45	0.000676
16.4667	0.000451
16.4833	0.000486
16.5	0.000511
16.5167	0.000449
16.5333	0.000438
16.55	0.000396
16.5667	0.000115
16.5833	5.4e-05
16.6	0.000106
16.6167	0.000338
16.6333	0.00045
16.65	0.000212
16.6667	5e-06
16.6833	0.00016
16.7	8.5e-05
16.7167	-5e-05
16.7333	-0.000135
16.75	-2.9e-05
16.7667	9e-06
16.7833	0.000197
16.8	0.000284
16.8167	0.000312
16.8333	0.000431
16.85	0.00052
16.8667	0.00036
16.8833	0.00028
16.9	0.000249
16.9167	-0.00019
16.9333	-0.000319
16.95	0.000132
16.9667	0.000973
16.9833	0.000854
17	0.001856
17.0167	0.003827
17.0333	-0.000131
17.05	-0.038169
17.0667	-0.093298
17.0833	-0.226186
17.1	-0.420514
17.1167	-0.610113
17.1333	-0.705931
17.15	-0.68148
17.1667	-0.604229
17.1833	-0.539058
17.2	-0.467427
17.2167	-0.398067
17.2333	-0.344116
17.25	-0.301987
17.2667	-0.268598
17.2833	-0.241278
17.3	-0.218409
17.3167	-0.187291
17.3333	-0.152414
17.35	-0.122207
17.3667	-0.09752
17.3833	-0.078192
17.4	-0.063108
17.4167	-0.051503
17.4333	-0.042519
17.45	-0.035345
17.4667	-0.029601
17.4833	-0.02511
17.5	-0.021499
17.5167	-0.018709
17.5333	-0.016168
17.55	-0.013918
17.5667	-0.012172
17.5833	-0.010766
17.6	-0.00954
17.6167	-0.008553
17.6333	-0.007749
17.65	-0.006958
17.6667	-0.006146
17.6833	-0.005505
17.7	-0.005114
17.7167	-0.004776
17.7333	-0.00456
17.75	-0.004165
17.7667	-0.003899
17.7833	-0.003694
17.8	-0.003573
17.8167	-0.003214
17.8333	-0.002745
17.85	-0.002296
17.8667	-0.002067
17.8833	-0.002124
17.9	-0.002332
17.9167	-0.00245
17.9333	-0.002428
17.95	-0.002317
17.9667	-0.002272
17.9833	-0.002217
18	-0.002141
18.0167	-0.001946
18.0333	-0.001572
18.05	-0.001193
18.0667	-0.000823
18.0833	-0.000513
18.1	-0.000183
18.1167	0.000135
18.1333	0.000352
18.15	0.000359
18.1667	0.000115
18.1833	-0.000138
18.2	-0.000142
18.2167	9.4e-05
18.2333	0.000519
18.25	0.000745
18.2667	0.000791
18.2833	0.000818
18.3	0.000925
18.3167	0.000692
18.3333	0.000529
18.35	0.000346
18.3667	0.000176
18.3833	0.000156
18.4	4.7e-05
18.4167	-0.000233
18.4333	-0.000462
18.45	-0.000446
18.4667	-0.000361
18.4833	-0.000326
18.5	-0.000211
18.5167	2.7e-05
18.5333	8.9e-05
18.55	0.000101
18.5667	0.000263
18.5833	0.000714
18.6	0.001192
18.6167	0.001572
18.6333	0.001723
18.65	0.001963
18.6667	0.002143
18.6833	0.002252
18.7	0.002383
18.7167	0.002233
18.7333	0.002193
18.75	0.002294
18.7667	0.002504
18.7833	0.002275
18.8	0.001945
18.8167	0.001806
18.8333	0.001649
18.85	0.001389
18.8667	0.001219
18.8833	0.000869
18.9	6.8e-05
18.9167	-0.000718
18.9333	-0.00108
18.95	-0.000862
18.9667	-0.000675
18.9833	-0.001617
19	-0.002625
19.0167	-0.005801
19.0333	-0.009657
19.05	-0.040052
19.0667	-0.087138
19.0833	-0.18433
19.1	-0.350801
19.1167	-0.519623
19.1333	-0.610674
19.15	-0.593095
19.1667	-0.528053
19.1833	-0.463051
19.2	-0.411739
19.2167	-0.356907
19.2333	-0.312914
19.25	-0.27789
19.2667	-0.249857
19.2833	-0.226983
19.3	-0.200849
19.3167	-0.168996
19.3333	-0.137792
19.35	-0.110618
19.3667	-0.088584
19.3833	-0.07141
19.4	-0.058187
19.4167	-0.047925
19.4333	-0.039802
19.45	-0.03333
19.4667	-0.028507
19.4833	-0.024837
19.5	-0.021917
19.5167	-0.019548
19.5333	-0.017648
19.55	-0.015919
19.5667	-0.014424
19.5833	-0.013279
19.6	-0.011943
19.6167	-0.010538
19.6333	-0.009264
19.65	-0.008175
19.6667	-0.007196
19.6833	-0.006427
19.7	-0.005938
19.7167	-0.005502
19.7333	-0.00512
19.75	-0.004829
19.7667	-0.004607
19.7833	-0.004505
19.8	-0.004419
19.8167	-0.004176
19.8333	-0.003954
19.85	-0.003751
19.8667	-0.003379
19.8833	-0.003054
19.9	-0.002752
19.9167	-0.0025
19.9333	-0.002508
19.95	-0.002725
19.9667	-0.002763
19.9833	-0.002782
20	-0.00276
20.0167	-0.002608
20.0333	-0.002288
20.05	-0.001835
20.0667	-0.001633
20.0833	-0.001651
20.1	-0.001698
20.1167	-0.001588
20.1333	-0.001493
20.15	-0.001557
20.1667	-0.001371
20.1833	-0.001006
20.2	-0.000682
20.2167	-0.000291
20.2333	5.1e-05
20.25	0.000573
20.2667	0.001085
20.2833	0.001706
20.3	0.002138
20.3167	0.00224
20.3333	0.002321
20.35	0.002383
20.3667	0.002527
20.3833	0.002551
20.4	0.002586
20.4167	0.00274
20.4333	0.002975
20.45	0.002994
20.4667	0.002842
20.4833	0.002861
20.5	0.00272
20.5167	0.00248
20.5333	0.002184
20.55	0.001888
20.5667	0.001561
20.5833	0.001015
20.6	0.000641
20.6167	0.000278
20.6333	-0.000154
20.65	-0.000246
20.6667	-0.000229
20.6833	-0.000399
20.7	-0.000519
20.7167	-0.000358
20.7333	1.2e-05
20.75	0.000172
20.7667	0.000114
20.7833	6e-06
20.8	-1.2e-05
20.8167	-8e-05
20.8333	-0.000119
20.85	-0.000287
20.8667	-0.000594
20.8833	-0.000762
20.9	-0.00075
20.9167	-0.000719
20.9333	-0.001067
20.95	-0.001686
20.9667	-0.003305
20.9833	-0.003864
21	-0.003633
21.0167	-0.003873
21.0333	-0.006514
21.05	-0.031324
21.0667	-0.084474
21.0833	-0.157306
21.1	-0.300907
21.1167	-0.461069
21.1333	-0.542341
21.15	-0.529413
21.1667	-0.473317
21.1833	-0.412731
21.2	-0.367664
21.2167	-0.321688
21.2333	-0.283522
21.25	-0.253078
21.2667	-0.227944
21.2833	-0.20647
21.3	-0.181426
21.3167	-0.152412
21.3333	-0.123591
21.35	-0.098209
21.3667	-0.077517
21.3833	-0.061376
21.4	-0.049215
21.4167	-0.039986
21.4333	-0.032597
21.45	-0.026958
21.4667	-0.022539
21.4833	-0.019281
21.5	-0.016625
21.5167	-0.014229
21.5333	-0.012182
21.55	-0.010486
21.5667	-0.009142
21.5833	-0.008109
21.6	-0.007256
21.6167	-0.006182
21.6333	-0.004989
21.65	-0.003959
21.6667	-0.003279
21.6833	-0.002509
21.7	-0.001839
21.7167	-0.00112
21.7333	-0.000513
21.75	0.000214
21.7667	0.00056
21.7833	0.000647
21.8	0.000652
21.8167	0.000755
21.8333	0.000518
21.85	0.000381
21.8667	0.000273
21.8833	0.000434
21.9	0.000593
21.9167	0.000802
21.9333	0.000851
21.95	0.00084
21.9667	0.000595
21.9833	0.00047
22	0.000495
22.0167	0.00033
22.0333	0.000165
22.05	-0.000125
22.0667	-0.000205
22.0833	-0.000555
22.1	-0.000804
22.1167	-0.000825
22.1333	-0.00088
22.15	-0.001055
22.1667	-0.000729
22.1833	-0.000644
22.2	-0.001001
22.2167	-0.001431
22.2333	-0.001811
22.25	-0.001961
22.2667	-0.001931
22.2833	-0.001863
22.3	-0.001718
22.3167	-0.001492
22.3333	-0.001367
22.35	-0.001091
22.3667	-0.000738
22.3833	-0.000406
22.4	-0.000244
22.4167	-3.1e-05
22.4333	-3.9e-05
22.45	-0.000168
22.4667	-0.000208
22.4833	0.000203
22.5	0.000404
22.5167	0.000505
22.5333	0.001056
22.55	0.001597
22.5667	0.001848
22.5833	0.00174
22.6	0.001641
22.6167	0.001335
22.6333	0.001068
22.65	0.000801
22.6667	0.000594
22.6833	0.000339
22.7	-5e-06
22.7167	-0.000259
22.7333	-0.000273
22.75	-0.000117
22.7667	0.000221
22.7833	0.000521
22.8	0.00062
22.8167	0.000489
22.8333	0.000379
22.85	0.000442
22.8667	0.000315
22.8833	0.000278
22.9	0.000622
22.9167	0.000965
22.9333	0.000923
22.95	0.00103
22.9667	0.000998
22.9833	0.000395
23	0.000604
23.0167	0.000886
23.0333	0.001107
23.05	-0.017661
23.0667	-0.089059
23.0833	-0.159736
23.1	-0.26982
23.1167	-0.388494
23.1333	-0.429769
23.15	-0.409243
23.1667	-0.366685
23.1833	-0.327956
23.2	-0.309166
23.2167	-0.274427
23.2333	-0.243938
23.25	-0.219395
23.2667	-0.199302
23.2833	-0.181809
23.3	-0.159506
23.3167	-0.133533
23.3333	-0.108137
23.35	-0.085881
23.3667	-0.067655
23.3833	-0.053398
23.4	-0.042791
23.4167	-0.034802
23.4333	-0.028603
23.45	-0.023933
23.4667	-0.020194
23.4833	-0.017223
23.5	-0.015021
23.5167	-0.013349
23.5333	-0.011937
23.55	-0.010694
23.5667	-0.0095
23.5833	-0.008405
23.6	-0.00754
23.6167	-0.006695
23.6333	-0.005931
23.65	-0.005483
23.6667	-0.004806
23.6833	-0.004119
23.7	-0.003651
23.7167	-0.003304
23.7333	-0.002894
23.75	-0.002384
23.7667	-0.002105
23.7833	-0.001745
23.8	-0.001475
23.8167	-0.001453
23.8333	-0.001251
23.85	-0.000829
23.8667	-0.000337
23.8833	-6.5e-05
23.9	2.9e-05
23.9167	0.000112
23.9333	0.000256
23.95	0.00044
23.9667	0.000664
23.9833	0.00093
24	0.000975
24.0167	0.00096
24.0333	0.000885
24.05	0.000892
24.0667	0.000989
24.0833	0.000925
24.1	0.000992
24.1167	0.000669
24.1333	0.000166
24.15	3.4e-05
24.1667	-0.000168
24.1833	-0.000671
24.2	-0.001193
24.2167	-0.001475
24.2333	-0.001518
24.25	-0.00142
24.2667	-0.001222
24.2833	-0.001144
24.3	-0.001107
24.3167	-0.000979
24.3333	-0.000991
24.35	-0.000884
24.3667	-0.000446
24.3833	-0.000358
24.4	-0.00054
24.4167	-0.000722
24.4333	-0.000705
24.45	-0.000306
24.4667	7.3e-05
24.4833	0.000101
24.5	0.00024
24.5167	0.000589
24.5333	0.000839
24.55	0.001039
24.5667	0.00132
24.5833	0.00132
24.6	0.001131
24.6167	0.001143
24.6333	0.000906
24.65	0.000728
24.6667	0.000721
24.6833	0.000694
24.7	0.000539
24.7167	0.000394
24.7333	0.000408
24.75	0.000473
24.7667	0.000199
24.7833	-4.5e-05
24.8	-0.000148
24.8167	-4.1e-05
24.8333	0.000125
24.85	0.000213
24.8667	0.000311
24.8833	0.000139
24.9	-8.3e-05
24.9167	-0.000235
24.9333	-0.000336
24.95	-0.000507
24.9667	-0.000517
24.9833	4.2e-05
25	0.001191
25.0167	0.00163
25.0333	0.00015
25.05	-0.020121
25.0667	-0.091161
25.0833	-0.173912
25.1	-0.256192
25.1167	-0.338262
25.1333	-0.355103
25.15	-0.333033
25.1667	-0.299333
25.1833	-0.278474
25.2	-0.273924
25.2167	-0.245165
25.2333	-0.218695
25.25	-0.197196
25.2667	-0.180497
25.2833	-0.165229
25.3	-0.144
25.3167	-0.119501
25.3333	-0.095493
25.35	-0.074505
25.3667	-0.057597
25.3833	-0.044359
25.4	-0.034631
25.4167	-0.027324
25.4333	-0.021737
25.45	-0.017351
25.4667	-0.014054
25.4833	-0.011888
25.5	-0.010153
25.5167	-0.008658
25.5333	-0.007333
25.55	-0.006178
25.5667	-0.005234
25.5833	-0.004441
25.6	-0.003888
25.6167	-0.003635
25.6333	-0.003722
25.65	-0.00389
25.6667	-0.00391
25.6833	-0.003849
25.7	-0.004058
25.7167	-0.004288
25.7333	-0.004389
25.75	-0.004551
25.7667	-0.004653
25.7833	-0.004685
25.8	-0.004628
25.8167	-0.004213
25.8333	-0.004388
25.85	-0.004383
25.8667	-0.004438
25.8833	-0.004585
25.9	-0.004763
25.9167	-0.004682
25.9333	-0.0045
25.95	-0.004049
25.9667	-0.003599
25.9833	-0.003162
26	-0.003014
26.0167	-0.003036
26.0333	-0.002599
26.05	-0.002104
26.0667	-0.001831
26.0833	-0.001517
26.1	-0.001494
26.1167	-0.00141
26.1333	-0.001431
26.15	-0.001702
26.1667	-0.001513
26.1833	-0.001324
26.2	-0.001345
26.2167	-0.001171
26.2333	-0.000956
26.25	-0.000891
26.2667	-0.000787
26.2833	-0.000693
26.3	-0.000672
26.3167	-0.000631
26.3333	-0.00067
26.35	-0.000669
26.3667	-0.000629
26.3833	-0.000631
26.4	-0.000502
26.4167	-0.000433
26.4333	-0.000405
26.45	-0.000647
26.4667	-0.000719
26.4833	-0.000522
26.5	-0.000324
26.5167	-9.7e-05
26.5333	1.2e-05
26.55	-1e-05
26.5667	-0.000172
26.5833	2.7e-05
26.6	0.000155
26.6167	0.000166
26.6333	0.000297
26.65	0.000578
26.6667	0.000949
26.6833	0.001311
26.7	0.001346
26.7167	0.001422
26.7333	0.001597
26.75	0.001592
26.7667	0.00173
26.7833	0.001771
26.8	0.001742
26.8167	0.001612
26.8333	0.001433
26.85	0.001098
26.8667	0.001055
26.8833	0.001282
26.9	0.001218
26.9167	0.000945
26.9333	0.000457
26.95	0.000369
26.9667	-0.000168
26.9833	-0.000956
27	-0.000653
27.0167	-0.000825
27.0333	-0.000698
27.05	-0.01394
27.0667	-0.070862
27.0833	-0.158034
27.1	-0.226612
27.1167	-0.28547
27.1333	-0.294808
27.15	-0.275966
27.1667	-0.249532
27.1833	-0.242146
27.2	-0.242881
27.2167	-0.217735
27.2333	-0.195469
27.25	-0.177491
27.2667	-0.165973
27.2833	-0.153274
27.3	-0.134775
27.3167	-0.112606
27.3333	-0.090296
27.35	-0.070304
27.3667	-0.054043
27.3833	-0.041402
27.4	-0.032071
27.4167	-0.025218
27.4333	-0.020325
27.45	-0.016742
27.4667	-0.014209
27.4833	-0.012416
27.5	-0.010843
27.5167	-0.009459
27.5333	-0.008075
27.55	-0.006781
27.5667	-0.005737
27.5833	-0.004693
27.6	-0.003939
27.6167	-0.003405
27.6333	-0.00287
27.65	-0.002396
27.6667	-0.001933
27.6833	-0.001809
27.7	-0.001885
27.7167	-0.002091
27.7333	-0.002088
27.75	-0.002115
27.7667	-0.001983
27.7833	-0.00178
27.8	-0.001697
27.8167	-0.001506
27.8333	-0.001435
27.85	-0.001374
27.8667	-0.001473
27.8833	-0.001512
27.9	-0.001384
27.9167	-0.001255
27.9333	-0.000976
27.95	-0.000608
27.9667	-0.00038
27.9833	-0.000215
28	-0.000149
28.0167	-0.000144
28.0333	-5.8e-05
28.05	0.000145
28.0667	0.000387
28.0833	0.000769
28.1	0.000941
28.1167	0.000912
28.1333	0.000871
28.15	0.000918
28.1667	0.000886
28.1833	0.000633
28.2	0.00044
28.2167	0.000413
28.2333	0.000255
28.25	0.000177
28.2667	4.9e-05
28.2833	-1.9e-05
28.3	-0.000113
28.3167	-0.000367
28.3333	-0.00057
28.35	-0.000684
28.3667	-0.00093
28.3833	-0.00115
28.4	-0.001421
28.4167	-0.001821
28.4333	-0.001942
28.45	-0.002005
28.4667	-0.001993
28.4833	-0.002
28.5	-0.001847
28.5167	-0.001535
28.5333	-0.001316
28.55	-0.00125
28.5667	-0.001203
28.5833	-0.001067
28.6	-0.000861
28.6167	-0.000808
28.6333	-0.000717
28.65	-0.000515
28.6667	-0.000344
28.6833	-0.000112
28.7	0.000106
28.7167	0.000185
28.7333	0.000183
28.75	0.000542
28.7667	0.00087
28.7833	0.001017
28.8	0.001085
28.8167	0.001232
28.8333	0.00142
28.85	0.001457
28.8667	0.001335
28.8833	0.001483
28.9	0.001421
28.9167	0.001379
28.9333	0.001358
28.95	0.001527
28.9667	0.002176
28.9833	0.001736
29	0.001805
29.0167	-0.000484
29.0333	-0.002113
29.05	-0.008323
29.0667	-0.057562
29.0833	-0.140301
29.1	-0.206508
29.1167	-0.252555
29.1333	-0.256433
29.15	-0.23821
29.1667	-0.214927
29.1833	-0.211383
29.2	-0.215228
29.2167	-0.194664
29.2333	-0.17482
29.25	-0.159105
29.2667	-0.150069
29.2833	-0.138593
29.3	-0.121467
29.3167	-0.101001
29.3333	-0.080334
29.35	-0.062056
29.3667	-0.047468
29.3833	-0.036271
29.4	-0.028093
29.4167	-0.022314
29.4333	-0.018325
29.45	-0.015565
29.4667	-0.013536
29.4833	-0.011767
29.5	-0.010346
29.5167	-0.009225
29.5333	-0.008324
29.55	-0.007413
29.5667	-0.006581
29.5833	-0.005979
29.6	-0.005646
29.6167	-0.005273
29.6333	-0.00482
29.65	-0.004327
29.6667	-0.003893
29.6833	-0.003558
29.7	-0.003374
29.7167	-0.003269
29.7333	-0.003334
29.75	-0.003428
29.7667	-0.003232
29.7833	-0.002906
29.8	-0.00264
29.8167	-0.002532
29.8333	-0.002195
29.85	-0.001977
29.8667	-0.001799
29.8833	-0.001631
29.9	-0.001362
29.9167	-0.001232
29.9333	-0.001233
29.95	-0.001134
29.9667	-0.001094
29.9833	-0.001063
30	-0.000991
30.0167	-0.00087
30.0333	-0.000909
30.05	-0.001007
30.0667	-0.001105
30.0833	-0.001072
30.1	-0.001129
30.1167	-0.001286
30.1333	-0.001452
30.15	-0.001478
30.1667	-0.001643
30.1833	-0.001629
30.2	-0.001394
30.2167	-0.001048
30.2333	-0.000912
30.25	-0.000716
30.2667	-0.000479
30.2833	-0.000333
30.3	-0.000335
30.3167	-0.000297
30.3333	-0.000279
30.35	-0.000381
30.3667	-0.000253
30.3833	4.6e-05
30.4	0.000366
30.4167	0.000716
30.4333	0.000996
30.45	0.000926
30.4667	0.000788
30.4833	0.00084
30.5	0.000821
30.5167	0.000573
30.5333	0.000315
30.55	-5.1e-05
30.5667	-0.000208
30.5833	5e-06
30.6	0.000279
30.6167	0.000363
30.6333	0.000668
30.65	0.000872
30.6667	0.000857
30.6833	0.000801
30.7	0.000886
30.7167	0.000791
30.7333	0.000707
30.75	0.000402
30.7667	0.000137
30.7833	0.000151
30.8	0.000396
30.8167	0.000251
30.8333	-4e-06
30.85	-6e-05
30.8667	-0.000287
30.8833	-0.000544
30.9	-0.001281
30.9167	-0.002018
30.9333	-0.002776
30.95	-0.003186
30.9667	-0.003925
30.9833	-0.003915
31	-0.004105
31.0167	-0.003566
31.0333	-0.003789
31.05	-0.010571
31.0667	-0.048554
31.0833	-0.122236
31.1	-0.186121
31.1167	-0.217446
31.1333	-0.215771
31.15	-0.200106
31.1667	-0.181451
31.1833	-0.184899
31.2	-0.191546
31.2167	-0.177104
31.2333	-0.159271
31.25	-0.145609
31.2667	-0.139119
31.2833	-0.128979
31.3	-0.113548
31.3167	-0.094578
31.3333	-0.075168
31.35	-0.05782
31.3667	-0.043671
31.3833	-0.033033
31.4	-0.025485
31.4167	-0.020177
31.4333	-0.01622
31.45	-0.013463
31.4667	-0.011357
31.4833	-0.00956
31.5	-0.008344
31.5167	-0.007529
31.5333	-0.006873
31.55	-0.006238
31.5667	-0.005613
31.5833	-0.004818
31.6	-0.004214
31.6167	-0.00384
31.6333	-0.003486
31.65	-0.003181
31.6667	-0.002878
31.6833	-0.002745
31.7	-0.002491
31.7167	-0.002378
31.7333	-0.002115
31.75	-0.001542
31.7667	-0.00119
31.7833	-0.000877
31.8	-0.000684
31.8167	-0.000562
31.8333	-0.00039
31.85	-6.8e-05
31.8667	0.000225
31.8833	0.000317
31.9	0.000179
31.9167	-0.000129
31.9333	-0.000177
31.95	-0.000225
31.9667	-0.000193
31.9833	-0.000351
32	-0.000489
32.0167	-0.000337
32.0333	-0.000404
32.05	-0.000442
32.0667	-0.00028
32.0833	-0.000277
32.1	-0.000285
32.1167	-0.000223
32.1333	-8e-05
32.15	0.000133
32.1667	0.000336
32.1833	0.000369
32.2	0.000392
32.2167	0.000445
32.2333	0.000629
32.25	0.000903
32.2667	0.000806
32.2833	0.00067
32.3	0.000435
32.3167	0.000169
32.3333	-1.6e-05
32.35	-0.000311
32.3667	-0.000336
32.3833	1e-05
32.4	0.000225
32.4167	0.000341
32.4333	0.000337
32.45	0.000163
32.4667	-0.000229
32.4833	-0.000612
32.5	-0.000745
32.5167	-0.000668
32.5333	-0.00062
32.55	-0.000721
32.5667	-0.000822
32.5833	-0.000784
32.6	-0.000445
32.6167	-0.000255
32.6333	-0.000204
32.65	0.000136
32.6667	0.000657
32.6833	0.001238
32.7	0.00158
32.7167	0.001504
32.7333	0.001317
32.75	0.00114
32.7667	0.000833
32.7833	0.000439
32.8	0.000405
32.8167	0.000301
32.8333	0.000147
32.85	4.4e-05
32.8667	4.2e-05
32.8833	0.000251
32.9	5e-05
32.9167	0.000188
32.9333	5.7e-05
32.95	-0.000812
32.9667	-0.001601
32.9833	-0.00152
33	0.000291
33.0167	0.002012
33.0333	0.003675
33.05	-0.001732
33.0667	-0.042239
33.0833	-0.114556
33.1	-0.173552
33.1167	-0.196818
33.1333	-0.192563
33.15	-0.177639
33.1667	-0.161024
33.1833	-0.166148
33.2	-0.171761
33.2167	-0.157775
33.2333	-0.142889
33.25	-0.133422
33.2667	-0.128564
33.2833	-0.118726
33.3	-0.104128
33.3167	-0.086431
33.3333	-0.068382
33.35	-0.052283
33.3667	-0.039363
33.3833	-0.029504
[truncated: 338 more rows]

## Sheet: Figure 5b
E=0.4 nM
FK866 (nM)	Fluorescence value
0	5402034	5579265	5274478	5603127
0.02	5429488	5509274	5220929	5405508
0.04	5545400	5597366	4809549	5339883
0.1	4481506	4123138	4207345	4394158
0.2	3787617	4066089	3464789	3902402
0.4	1587472	1745292	1572108	1605368
1	1126430	1158281	1212434	1153323
2	1028621	1160263	1041404	1095591
y = 4,342,633.4000 x + 944,713.9000
FK866 (nM)	NMN(nM)
0	1026.41	1067.22	997.037	1072.72
0.02	1032.73	1051.1	984.706	1027.21
0.04	1059.42	1071.39	889.975	1012.1
0.1	814.435	731.912	751.302	794.321
0.2	654.65	718.775	580.31	681.082
0.4	148.011	184.353	144.473	152.132
1	41.8447	49.1792	61.6493	48.0375
2	19.3217	49.6356	22.2653	34.7432
FK866 (nM)	velocity(nM/s)				Av
0	1.14045	1.1858	1.10782	1.19191	1.1565
0.02	1.14748	1.16789	1.09412	1.14134
0.04	1.17714	1.19043	0.988861	1.12455
0.1	0.904928	0.813235	0.83478	0.882579
0.2	0.727388	0.798639	0.644789	0.756757
0.4	0.164457	0.204837	0.160526	0.169036
1	0.0464941	0.0546435	0.0684992	0.053375
2	0.0214686	0.0551506	0.0247392	0.0386036
FK866 (nM)	Activity %
0	98.613	102.534	95.791	103.062
0.02	99.2204	100.986	94.6063	98.6899
0.04	101.785	102.935	85.505	97.238
0.1	78.2474	70.3189	72.1819	76.3149
0.2	62.8959	69.0568	55.7537	65.4354
0.4	14.2203	17.7119	13.8804	14.6162
1	4.02026	4.72492	5.923	4.61523
2	1.85635	4.76877	2.13916	3.33798

## Sheet: Figure 5c
E=3.5nM
FK866 (μM)	Fluorescence value
4	1160819	1046632	1145658	1096187
2	1357387	1271731	1244356	1265386
1	1620512	1449576	1558103	1457496
0.4	2141614	2059143	2107274	2031546
0.2	2829945	2871268	2493723	2516258
0.04	4254004	4215132	4069116	4158237
0.008	4876010	4832500	4664614	4624392
0	4987094	4860688	5228679	4819951
FK866 (μM)	NMN(nM)
4	49.7636	23.4692	46.2724	34.8805
2	95.0283	75.3039	69.0001	73.8428
1	155.619	116.257	141.248	118.081
0.4	275.616	256.625	267.709	250.27
0.2	434.122	443.637	356.698	361.887
0.04	762.047	753.096	719.472	739.994
0.008	905.279	895.26	856.6	847.338
0	930.859	901.751	986.49	892.37
FK866 (μM)	velocity(μM/s)
4	0.0552929	0.0260769	0.0514138	0.0387561
2	0.105587	0.083671	0.0766668	0.0820475
1	0.17291	0.129175	0.156942	0.131201
0.4	0.30624	0.285139	0.297454	0.278078
0.2	0.482357	0.49293	0.396331	0.402097
0.04	0.846719	0.836773	0.799413	0.822216
0.008	1.00587	0.994733	0.951778	0.941487
0	1.03429	1.00195	1.0961	0.991523
FK866 (μM)	velocity(nM/s)				Av
0	1.03429	1.00195	1.0961	0.991523	1.03096
0.008	1.00587	0.994733	0.951778	0.941487
0.04	0.846719	0.836773	0.799413	0.822216
0.2	0.482357	0.49293	0.396331	0.402097
0.4	0.30624	0.285139	0.297454	0.278078
1	0.17291	0.129175	0.156942	0.131201
2	0.105587	0.083671	0.0766668	0.0820475
4	0.0552929	0.0260769	0.0514138	0.0387561
FK866 (μM)	Activity
0	100.322	97.1853	106.318	96.1743
0.008	97.5656	96.4857	92.3192	91.321
0.04	82.1288	81.1641	77.5403	79.7521
0.2	46.787	47.8126	38.4428	39.002
0.4	29.7043	27.6575	28.852	26.9726
1	16.7717	12.5295	15.2229	12.7261
2	10.2416	8.1158	7.43642	7.95833
4	5.36322	2.52937	4.98696	3.75921

[truncated: 17 more sheets: Figure 5d, Figure 5e, Figure 6b, Figure S2, Figure S3, Figure S5a, Figure S5b, Figure S5c, Figure S9, Figure S10b, Figure S10c, Figure S10d, Figure S11, Figure S12a, Figure S12b, Figure S13, Figure S20]
